# Supplementary material for: Potential diagnostic markers shared between non-alcoholic fatty liver disease and atherosclerosis determined by machine learning and bioinformatic analysis
Source: Front Med (Lausanne). 2024 Mar 28;11:1322102. doi: 10.3389/fmed.2024.1322102 (PMC11007109; doi:10.3389/fmed.2024.1322102)
Supplement: Supplementary file 1 [file Data_Sheet_1.ZIP › Supplementary Material/Supplementary table1.xlsx]

## Sheet: Details of the GEO datasets
	Dataset	Sample	Platform	Organism	Number of samples
	GSE48452	liver	GPL11532	Homo sapiens	14 Steatosis patients and 18 Nash patients and 14 healthy individuals
	GSE100927	peripheral artery specimens	GPL17077	Homo sapiens	69 patients with AS and 35 healthy individuals
	GSE89632	liver	GPL14951	Homo sapiens	20 patients with Steatosis and 19 patients with Nash and 24 healthy individuals.
	GSE40231	Internal mammary artery and Atherosclerotic aortic wall	GPL570	Homo sapiens	40 Internal mammary artery and 40 Atherosclerotic aortic wall
	GSE28829	carotid plaque	GPL570	Homo sapiens	13 early atherosclerotic plaque and advanced 16 atherosclerotic plaque
	GSE130970	liver	GPL16791	Homo sapiens	18 Steatosis patients and 26 Nash patients and 4 healthy individuals
	GSE135251	liver	GPL18573	Homo sapiens	7 Steatosis patients and 13 Nash patients and 10 healthy individuals
	GSE58979	Visceral Fat	GPL15207	Homo sapiens	96 Steatosis patients and 10 Nash patients and 10 healthy individuals
	GSE97210	normal arterial intimae and atherosclerotic plaques	GPL16956	Homo sapiens	3 normal arterial intimae and 3 advanced atherosclerotic plaques
	GSE57691	aorta specimens	GPL10558	Homo sapiens	9 patients with AS and 10 healthy individuals
	GSE163154	carotid plaque	GPL6104	Homo sapiens	16 low-risk atherosclerotic plaque and 27 high-risk atherosclerotic plaque
