# Supplementary material for: Potential diagnostic markers shared between non-alcoholic fatty liver disease and atherosclerosis determined by machine learning and bioinformatic analysis
Source: Front Med (Lausanne). 2024 Mar 28;11:1322102. doi: 10.3389/fmed.2024.1322102 (PMC11007109; doi:10.3389/fmed.2024.1322102)
Supplement: Supplementary file 1 [file Data_Sheet_1.ZIP › Supplementary Material/Supplementary table2.xlsx]

## Sheet: WGCNA_DEGs_common gene
WGCNA_NAFLD	lightgreen	darkturquoise	lightcyan	white	yellow	AS_DEGs	common gene
ENO1	ENO1	CYP2E1	ECH1	PTP4A1	HSPA8	BAIAP2-DT	RPS6KA1
C8B	C8B	CES1	TMEM123	SLC39A5	ACTB	MYBL1	SERPINA3
SPTBN1	SPTBN1	SERPINA3	TM4SF4	CDH2	ITIH4	PRAG1	AOX1
TMBIM1	TMBIM1	C1R	HAO2	DYNLL2	ITIH1	PLXND1	C2
GNB1	GNB1	C9	KRT8	TOR1AIP2	RACK1	MARCKS	STX3
LAMP1	LAMP1	MAT1A	CDO1	ATP1B1	SERPINF2	ST8SIA4	SLC2A5
ABCB4	ABCB4	CYP1A2	SLC17A2	ADAR	HABP2	LINC01890	FBLN5
ARSL	ARSL	AOX1	EIF4G2	ABCC6	TFR2	ARHGAP25	RNASE1
MYH9	MYH9	ITIH3	UBE2L3	MYORG	BGN	RIMBP3	GFRA1
MBNL3	MBNL3	CYP2C9	ACAA1	UBA2	PIPOX	RIMBP3B	CHI3L1
LPA	LPA	C6	RDH16	MOV10	CYP4F2	RIMBP3C	SPP1
ACAA2	ACAA2	ALDH6A1	MYL12B	DCAF5	FTCD	CMTM3	COL1A1
ECE1	ECE1	C8A	C3P1	CEP57	ABAT	HSPB7	MARCKS
ARPC5	ARPC5	C2	AR	HECTD3	PGM1	MFNG	SYNPO2
ACSM3	ACSM3	SDC2	PBLD	TRIM14	PCK2	ADAP2	CRISPLD2
MSN	MSN	AKR1C1	GPX3	STARD5	AKR1D1	FAM78A	FSTL3
GDA	GDA	NNMT	MIR622	TEAD1	SPARC	TBC1D10C	JAML
CTNNA1	CTNNA1	ELOVL5	GSR	DPP9	HAAO	HACD1	LMCD1
NPLOC4	NPLOC4	GPAM	S100A10	UBA7	HSP90AB1	NCF1B	TC2N
IGF2R	IGF2R	APOF	MTARC2	SNRPA	TMSB10	NCF1	ALKAL2
SPTAN1	SPTAN1	CFHR3	KRT18	APLNR	EBPL	NCF1C	FBLN1
IDNK	IDNK	CFHR4	AGXT2	MED16	CYP2D6	ARHGAP45	LDOC1
MYO1C	MYO1C	CREB3L3	TM7SF3	NOTCH1	RBP5	TNF	CRYAB
CGNL1	CGNL1	AK4	NAAA	RB1CC1	ATP1A1	JAML	MAPK13
MTOR	MTOR	PC	HEXB	DDX21	ACTR2	TC2N	SPON1
FZD5	FZD5	SMOC1	TXN	HNF4G	IGFBP7	CATSPERB	CAPG
MAP2K1	MAP2K1	PGD	ITGB5	MAPK6	SLC27A5	DDX60L	NEXN
TSHZ2	TSHZ2	CPN1	TGFBI	TBC1D24	CXCL12	STK10	CHRDL1
OPTN	OPTN	LRG1	PPA1	ZBTB39	GNE	STAB1	ADPRHL1
ABCB1	ABCB1	GNAO1	GSTO1	SHANK3	CYP4F11	CYTH4	APOD
PIEZO2	PIEZO2	IDI1	B4GALT5	SESTD1	CLTC	IRF7	FNDC1
DCTN2	DCTN2	PAIP2B	MOGAT2	RBBP8	SCARB1	MMP9	ACTG2
ABLIM1	ABLIM1	ST6GALNAC6	ELMO1	EXOC3L2	C7	SLC12A5-AS1	CNN1
AMZ2	AMZ2	IGF1	GARS1	PGS1	ANXA4	FGD3	MMP7
SLC16A10	SLC16A10	TBC1D1	ANXA2P2	CNEP1R1	CAP1	MPEG1	LGR6
NFATC3	NFATC3	SIRT5	HSPA4	CUL9	DCN	IL17D	PARM1
FAT1	FAT1	ACLY	KDM8	LCMT2	ACSM5	IKZF1	OSBPL3
DYNLT1	DYNLT1	MPZL1	CLEC4M	CSGALNACT2	CYP2D7	PLCB2	TREM2
YWHAH	YWHAH	ERLIN2	FBXO25	SPATA6	CNDP1	GMFG	VGLL3
GYG2	GYG2	TMEM19	FUCA2	BTBD8	FAXDC2	BEX5	STMN2
MACROH2A1	MACROH2A1	ME1	ATP6V1E1	ARHGEF15	AADAT	MYO1F	MYOCD
DNAJC12	DNAJC12	PACS1	ODC1	PLCB3	UBQLN1	IBSP	PLN
GOLM1	GOLM1	STX3	FCN2	CCNE2	GNS	ARHGAP9	HACD1
PHLPP1	PHLPP1	DNM1	CTR9	HOMER1	DCAF11	PPP1R9A	PDZRN4
THNSL1	THNSL1	SCUBE1	SYPL1	TSPAN5	CD59	FAM71E1	RYR2
C2orf42	C2orf42	ADGRL1	CCT2		GNMT	ASCL2	MRAP2
LAMC1	LAMC1	RALGPS1	CCT6A		PGK1	LYN	CATSPERB
TTL	TTL	MELTF	PPP1R1A		IVD	MYEF2
SLC12A4	SLC12A4	HSPB8	ANXA2		ANXA5	CD36
SPRING1	SPRING1	S100A14	HTATIP2		CAPNS1	PI16
CENPV	CENPV	TUBB4A	AMOTL1		MAPK1	AC145098.1
GNA12	GNA12	PPP4R4	BECN1		EPHX2	HLA-J
ATP9A	ATP9A	RASEF	PPP4R1		LDHD	ZNRD1ASP
SIRT1	SIRT1	ANO3	ZMAT3		DHRS1	ATG16L2
ZBTB14	ZBTB14	EEF1A2	TXNRD1		WAC	CNTN4-AS1
PACSIN3	PACSIN3	SLC2A5	GPRC5B		LYZ	CNTN4
ZFP1	ZFP1	CA12	CDKN1A		VIM	RAC2
ENAH	ENAH	PADI1	NIPAL2		WDR1	GMIP
PYGB	PYGB	KRTAP5-AS1	TNFRSF12A		MTARC1	CCDC88B
RASSF4	RASSF4	HECW1	CAP2		CLPTM1L	HCST
C11orf71	C11orf71	ITGB6	CLDN7		SEPTIN11	ARHGAP30
SMYD2	SMYD2		ST14		NHERF2	AL590385.2
RPS6KA1	RPS6KA1		MEAF6		GLG1	FCGR3A
ITGA6	ITGA6		TMCO3		ARPC1B	ZNF385D
VIL1	VIL1		SOX9		TLN1	ADPRHL1
MAP4	MAP4		KRT7		GCGR	KCNQ1-AS1
CDNF	CDNF		DAPK3		SARDH	KCNQ1
PDGFA	PDGFA		RASSF3		DPYSL2	TMC8
PRKAA2	PRKAA2		AEN		YWHAZ	GUCA2B
SPATS2	SPATS2		TMEM255B		CORO1C	INPP5D
CLTCL1	CLTCL1		TCEAL9		ITGB1	CCR5
TP53I3	TP53I3		RAB11FIP1		KIF5B	CCR5AS
MRAS	MRAS		RPS27L		SUN2	CFL2
B3GAT1	B3GAT1		CD24		GCDH	MXRA5
MTHFD1L	MTHFD1L		PDZK1IP1		TCEA3	C22orf34
GSDME	GSDME		TESC		GLYCTK	DPP4
PCSK5	PCSK5		PITPNM3		MDM2	AC243829.4
KNOP1	KNOP1		LOXL4		RPL23AP5	MT1M
SNAP25	SNAP25		HDAC11		ACADS	MNDA
DIRAS3	DIRAS3		BMAL2		HJV	TRAF3IP3
ZCWPW1	ZCWPW1		SLC51B		ITGA9	C1orf74
LAMA3	LAMA3		ANXA2P1		TJP1	ZNF627
ALPK3	ALPK3		TACSTD2		SLC46A1	ITGAL
DTNA	DTNA		SEZ6L2		FGFR2	UAP1
ANKRD29	ANKRD29		PAQR5		ANXA9	PYCARD
PLA2G4C	PLA2G4C		MYO7B		ENPP2	FCHO1
KLHL29	KLHL29		HKDC1		PSMD1	LST1
TIAM2	TIAM2		AKR1B10		LSR	PRXL2B
MIR451A	MIR451A		FAM169A		CTDSP1	MMEL1
CYP2E1			RGS4		FBLN5	MAFB
CES1			MNS1		ACBD3	TNFAIP8L2
SERPINA3			CCL20		CES3	SYTL1
C1R			RGS9		RNASE1	TNFRSF14
C9			KRT222		GFRA1	FCGRT
MAT1A			SPA17		ACTA2	AC107072.2
CYP1A2			RPL39L		CIAO2A	AC107072.1
AOX1			ENPP5		ESRP2	ABCA8
ITIH3			CFAP221		IGFALS	CDH19
CYP2C9			RAB3B		ARL2BP	BLNK
C6			ANKRD1		ZEB2	CCL3L1
ALDH6A1					LAMB1	AC243829.1
C8A					MALSU1	FSTL3
C2					CAPN2	MYOCOS
SDC2					CAV2	ABCA7
AKR1C1					ITM2C	GALNT6
NNMT					SFXN2	SYK
ELOVL5					CNOT6L	IL10RA
GPAM					RBP1	LGALS9C
APOF					LRRC3	COTL1
CFHR3					GGT5	AL161725.1
CFHR4					ASPG	DOCK8
CREB3L3					TMEM120A	CORO1A
AK4					TMEM131L	CCL4
PC					LUM	AL359915.1
SMOC1					NAPRT	DHRS9
PGD					COL6A1	LMCD1
CPN1					CYBRD1	LMCD1-AS1
LRG1					GRTP1	C5orf58
GNAO1					AAMP	LCP2
IDI1					PARP16	BIN2
PAIP2B					PRODH2	LSP1
ST6GALNAC6					TPGS2	TRPM2
IGF1					ITGAV	CD53
TBC1D1					STEAP4	ITGA4
SIRT5					FLNA	CERKL
ACLY					FAM98A	AC098820.3
MPZL1					ACY3	PTPRC
ERLIN2					TTC36	SIRPG
TMEM19					CCDC3	S1PR4
ME1					GPT	PTPN6
PACS1					PIGV	APOBR
STX3					MYH10	HLA-DRB1
DNM1					MPST	SCARA5
SCUBE1					CHI3L1	FYB1
ADGRL1					MGMT	ZNF740
RALGPS1					SMO	MILR1
MELTF					RBPMS	C3orf70
HSPB8					ABHD15	SLAMF8
S100A14					CRIM1	AL590560.2
TUBB4A					SMAD1	SNHG28
PPP4R4					HGF	AIF1
RASEF					SERPINH1	VGLL3
ANO3					ADAMTSL2	SLAMF7
EEF1A2					XPNPEP3	OSBPL3
SLC2A5					HSPG2	SLC6A6
CA12					TPM1	SELPLG
PADI1					DHODH	TLR7
KRTAP5-AS1					EDEM2	AC069209.2
HECW1					COL3A1	P2RX7
ITGB6					TACC1	APBB1IP
ECH1					ASAP1	VAV1
TMEM123					GALNS	RAMP1
TM4SF4					CMTM8	AL161785.1
HAO2					USP19	IGFBP6
KRT8					PDGFRB	DOK3
CDO1					COL6A2	EGR2
SLC17A2					SPP1	SIGLEC1
EIF4G2					WLS	AL590764.2
UBE2L3					PRKDC	DAPP1
ACAA1					SLC66A3	PLN
RDH16					COLEC11	CEP85L
MYL12B					XAB2	PAM16
C3P1					ADAMTS2	LINC00112
AR					LRRC32	CD52
PBLD					PER2	FABP5
GPX3					COL1A1	VAMP8
MIR622					MFAP4	AC112253.1
GSR					TADA1	WNT11
S100A10					NEO1	NCF4
MTARC2					ADAM9	CHODL
KRT18					ARFGAP2	LONRF2
AGXT2					DEFB1	NAIP
TM7SF3					PMP22	COL1A1
NAAA					CHST9	EVI2B
HEXB					ASPN	CYP4B1
TXN					OSMR	CD300A
ITGB5					PBX1	OASL
TGFBI					SRPX	AOX1
PPA1					ZNF395	MEDAG
GSTO1					FPGS	TEX26-AS1
B4GALT5					PTGIS	MRAP2
MOGAT2					AGO2	CD2
ELMO1					TMEM165	GPR65
GARS1					SLC2A4RG	AL157955.1
ANXA2P2					RNF115	SLC37A2
HSPA4					MARCKS	AC008738.3
KDM8					MYO10	CEBPA
CLEC4M					NUDT16L2P	FBLN5
FBXO25					CCL21	PTPRJ
FUCA2					GALE	AL645941.2
ATP6V1E1					ZFPM2	HLA-DMA
ODC1					NAGS	BTK
FCN2					PODN	TRIM36
CTR9					PIK3CB	TAGAP
SYPL1					QSOX1	AL035530.2
CCT2					DSG2	NLRC4
CCT6A					MAF	CCR2
PPP1R1A					ERMP1	IRF8
ANXA2					TSPAN9	SLMAP
HTATIP2					SIGIRR	SASH3
AMOTL1					RNF111	MS4A6E
BECN1					RAB8B	MS4A7
PPP4R1					TRIM26	MS4A14
ZMAT3					CLRN3	C1QC
TXNRD1					RBMS3	FIBIN
GPRC5B					ASCC3	FOLR2
CDKN1A					TES	ADAMTS14
NIPAL2					PDGFRA	C4orf48
TNFRSF12A					POLR3H	ACKR4
CAP2					COL1A2	ACAD11
CLDN7					FAM180A	ACKR4P1
ST14					LIMA1	ECT2L
MEAF6					NPRL3	PLA2G15
TMCO3					RAP2A	CPNE7
SOX9					GUCY1A1	ITGAM
KRT7					THBS2	UNC93B6
DAPK3					RAPGEF5	PCDH20
RASSF3					AQP1	AL592490.1
AEN					JAG1	FABP5P7
TMEM255B					DNM1L	STX3
TCEAL9					ANGPTL2	ARRB2
RAB11FIP1					GNPTAB	FABP5P3
RPS27L					LIME1	FCGR2A
CD24					LTBP4	FCGR2C
PDZK1IP1					GSN	CCR3
TESC					HYI	CCR1
PITPNM3					FAM117A	RPS6KA1
LOXL4					PTPN12	SUSD5
HDAC11					DPT	PLA2G2A
BMAL2					ACOT9	SLCO2B1
SLC51B					ABI3BP	DOK7
ANXA2P1					MOCS1	NPR1
TACSTD2					SSBP2	LAIR1
SEZ6L2					SYNPO2	CMTM7
PAQR5					KCNN2	HLA-DQB2
MYO7B					SSTR1	CYBB
HKDC1					SLCO3A1	AF241726.2
AKR1B10					MFAP3L	Z99774.1
FAM169A					SS18L1	MIAT
RGS4					AEBP1	REEP1
MNS1					TANC1	CD68
CCL20					CPOX	LILRB2
RGS9					HNF1A	DENND2D
KRT222					GRK5	ADA2
SPA17					CYB5D1	CCL4L2
RPL39L					PRELP	FCGR1B
ENPP5					SEL1L3	AC244453.2
CFAP221					CD34	AC244453.3
RAB3B					SLC38A1	FCGR1CP
ANKRD1					MTR	AC239798.2
PTP4A1					GNA14	FCGR1A
SLC39A5					AGFG2	AC243772.2
CDH2					COL6A3	HIST2H2BF
DYNLL2					NIBAN2	LILRB3
TOR1AIP2					STXBP1	CD33
ATP1B1					UXS1	LGALS9
ADAR					ANK3	DPEP2
ABCC6					TAF6L	AL159163.1
MYORG					SWAP70	RNASET2
UBA2					MMP14	IGHA1
MOV10					OLFML3	TNFRSF25
DCAF5					ROBO1	ESPN
CEP57					ADGRA2	AC060234.2
HECTD3					ERMAP	WDFY4
TRIM14					VCL	ITGAX
STARD5					CTBP2	IFI30
TEAD1					C1orf198	AC007192.1
DPP9					PATZ1	C2
UBA7					GUCY1B1	AL645922.1
SNRPA					SPRY1	HMOX1
APLNR					CD58	HS3ST1
MED16					TUBA1A	AL138930.1
NOTCH1					FBN1	CD84
RB1CC1					ZNF462	IGLL3P
DDX21					SLC12A2	AL022324.4
HNF4G					ANTXR1	RNASE6
MAPK6					MRM3	TMEM47
TBC1D24					SPHK2	IGKC
ZBTB39					CCND2	AC244205.1
SHANK3					PKD2	CCRL2
SESTD1					DKK3	HLA-DPB2
RBBP8					SPARCL1	ZNF333
EXOC3L2					CDH23	ADGRE2
PGS1					B3GALNT2	LIPA
CNEP1R1					VASN	CYBA
CUL9					ZNF274	HLA-DPA1
LCMT2					LAMA2	IGLC2
CSGALNACT2					GSPT2	HLA-DQB1
SPATA6					PKDCC	MFSD13A
BTBD8					KIF2A	PHYHIP
ARHGEF15					RASAL2	LILRB1-AS1
PLCB3					KBTBD4	LILRB1
CCNE2					EFEMP1	MEI1
HOMER1					HLX	NFIL3
TSPAN5					CRISPLD2	LDOC1
HSPA8					ARRDC1-AS1	GAPLINC
ACTB					ZNF532	CA2
ITIH4					COL4A2	AL137857.1
ITIH1					RAB15	LAPTM5
RACK1					AVEN	ALOX5
SERPINF2					TSC22D1	AL731567.1
HABP2					SOX6	HLA-DPB1
TFR2					EFEMP2	KLHL6
BGN					MIR1915HG	RBM47
PIPOX					FKBP10	FLNC-AS1
CYP4F2					STARD3NL	FLNC
FTCD					FOCAD	NEXN
ABAT					FSTL3	AC008728.1
PGM1					KIAA1958	PPP2R2B
PCK2					CTSK	AL139807.1
AKR1D1					RHOBTB1	NEDD9
SPARC					EFNA2	FERMT3
HAAO					PLAT	MATK
HSP90AB1					HAND2-AS1	TNFRSF21
TMSB10					ENDOD1	PARVG
EBPL					UNC5B	ADAM8
CYP2D6					MMP2	VIT
RBP5					MGP	TRBC2
ATP1A1					RPAP1	IGHG2
ACTR2					AQP11	IGHG1
IGFBP7					JAML	IL1RN
SLC27A5					GLS	LY86
CXCL12					EHD2	HLA-DMB
GNE					MUC6	CCL5
CYP4F11					APOBEC3C	AC015849.1
CLTC					GRK3	IL17B
SCARB1					SFRP5	C1QA
C7					CLDN11	CD74
ANXA4					FMNL3	NLRP12
CAP1					MIB2	TLR1
DCN					NIN	AC006994.2
ACSM5					PSMB8	ACADL
CYP2D7					STK17A	AC068580.4
CNDP1					ADAMTS9	CTSD
FAXDC2					PAM	IGLC1
AADAT					EPHA3	IGLL5
UBQLN1					ACVR1C	PTPRN2
GNS					ARHGAP15	CSF2RA
DCAF11					KCTD10	AKAP12
CD59					TMOD2	AC099063.1
GNMT					TCP10L	GBP5
PGK1					ISYNA1	CD6
IVD					LMCD1	IGLC3
ANXA5					GUCY1A2	AC004540.2
CAPNS1					MRC2	SNX10
MAPK1					TMEM87B	OSCAR
EPHX2					HSPB6	TFEC
LDHD					COL4A1	CRYAB
DHRS1					STK39	SLC7A7
WAC					CAVIN1	ASPHD1
LYZ					TC2N	KCTD13
VIM					KIRREL1	SMG7
WDR1					ATP8B2	TRBC1
MTARC1					PLXNC1	CHI3L1
CLPTM1L					LBH	CAPG
SEPTIN11					TGFB3	SVIL2P
NHERF2					DNAAF9	AL451067.1
GLG1					CEP68	FCGR2B
ARPC1B					PRICKLE1	APOD
TLN1					NOTCH3	MYOCD
GCGR					BOLA1	SLC15A3
SARDH					CYTH3	UCP2
DPYSL2					MYH11	CD37
YWHAZ					FBXO6	LGR6
CORO1C					PDE3A	AC131944.1
ITGB1					COL12A1	SPP1
KIF5B					NT5DC2	TFPI2
SUN2					SVEP1	TIFAB
GCDH					URB1-AS1	CSTB
TCEA3					CCBE1	AL117348.1
GLYCTK					BICC1	LEFTY2
MDM2					NPR3	RNASE1
RPL23AP5					SPINT2	FNDC1
ACADS					FILIP1	ADRA1B
HJV					CARD10	FGR
ITGA9					PLVAP	LILRB4
TJP1					LOC102723701	MS4A6A
SLC46A1					FMOD	DAPK1-IT1
FGFR2					LGALS3	DAPK1
ANXA9					SLCO2A1	MAPK13
ENPP2					TAGLN	LINC02269
PSMD1					SHF	AC106895.2
LSR					MED26	RGCC
CTDSP1					MBD5	HLA-DRA
FBLN5					PTPN14	AC142381.1
ACBD3					LTBP2	AC142381.4
CES3					ISLR	IGHV3OR16-10
RNASE1					PCOLCE2	AC142086.5
GFRA1					PYGO2	IGHV3OR16-11
ACTA2					SLC9A1	SLC40A1
CIAO2A					C12orf75	TM4SF19-AS1
ESRP2					APCDD1	TM4SF19-TCTEX1D2
IGFALS					MGAT5	TM4SF19
ARL2BP					ITGBL1	GM2A
ZEB2					ALKAL2	EMILIN2
LAMB1					NFASC	BATF
MALSU1					LINC01270	SOWAHD
CAPN2					BCL2	IGKV3OR2-268
CAV2					DCDC2	AC068279.2
ITM2C					CDC42EP3	IGKV3D-7
SFXN2					LOC93622	IGKV1OR2-3
CNOT6L					RCAN3	CADM3-AS1
RBP1					SINHCAF	ACKR1
LRRC3					VEGFC	LILRA4
GGT5					SERPINE2	AC245884.11
ASPG					ARID3A	IGSF6
TMEM120A					ARID3C	METTL9
TMEM131L					MAP1B	TMEM51
LUM					MALL	FBLN1
NAPRT					ITPR1	IGKV3-20
COL6A1					LRRC20	CCL18
CYBRD1					MYO5A	PCP4
GRTP1					PTGIR	TREM1
AAMP					MFSD6	C3
PARP16					CDH11	PLA2G7
PRODH2					SH3YL1	ELN-AS1
TPGS2					KCNJ15	ELN
ITGAV					TPM2	CD3D
STEAP4					SLIT3	TMEM176B
FLNA					SLC25A36	MSR1
FAM98A					HSPA2	ALKAL2
ACY3					HEYL	HAVCR2
TTC36					DAB1	CD83
CCDC3					EHF	LDB3
GPT					COL5A1	IGKV1OR2-108
PIGV					TPRN	AC016745.1
MYH10					ZC3HAV1L	CHRDL1
MPST					GRAMD1B	RGS5
CHI3L1					ADAMTS12	SORBS1
MGMT					PHLDB1	IL7R
SMO					GPANK1	PART1
RBPMS					NFKBIL1	PDE4D
ABHD15					RNF150	TCEAL2
CRIM1					CHD3	KCNA5
SMAD1					GABRP	MYO1G
HGF					FABP4	CRISPLD2
SERPINH1					LAMA4	CPVL
ADAMTSL2					LAMC3	MZB1
XPNPEP3					SCRN1	IGKV1-16
HSPG2					GPC3	PRKAR1A
TPM1					ACER3	FAM20A
DHODH					VCAN	IGLV2-14
EDEM2					INPP4B	LILRA6
COL3A1					FBLN1	DCANP1
TACC1					JAM3	IGLV1-51
ASAP1					LDOC1	MYOM1
GALNS					FAM110A	IGLV1-44
CMTM8					LOXL2	ANXA8L1
USP19					TRPS1	AC244230.2
PDGFRB					SWSAP1	PNOC
COL6A2					SLIT2	PARM1
SPP1					FLRT2	RYR2
WLS					SRPX2	IGKV1OR9-2
PRKDC					CLDN10	IGKV1OR-2
SLC66A3					C15orf62	IGKV1OR9-1
COLEC11					NPNT	IGKV1OR-3
XAB2					ITGA3	SFRP1
ADAMTS2					ING1	MS4A4A
LRRC32					FAM13C	AC034206.1
PER2					CDC42EP2	CXCL14
COL1A1					PLA2R1	RAB42
MFAP4					RCAN2	AL450384.2
TADA1					CTNND2	CACNB2
NEO1					LOXL1	CTSS
ADAM9					ANKRD24	GPR137B
ARFGAP2					TFF3	HK3
DEFB1					CRYAB	IGKV3-11
PMP22					RHOF	LGMN
CHST9					FZD6	AL049839.2
ASPN					GLT8D2	SERPINA3
OSMR					CDH6	TMEM35A
PBX1					PROM1	VNN1
SRPX					SRC	JCHAIN
ZNF395					SPECC1	AC009570.2
FPGS					THY1	IGHV1-18
PTGIS					GLIS2	JPH2
AGO2					CCDC80	FUCA1
TMEM165					SPINT1	IGKV2D-28
SLC2A4RG					AFAP1	PLAU
RNF115					MAPK10	C10orf55
MARCKS					SULF1	IGLV2-11
MYO10					ITPR3	IGLV2-8
NUDT16L2P					ZNF100	SLC29A3
CCL21					MAP2	BCAT1
GALE					ANXA13	AC116917.1
ZFPM2					ABCC4	C1QB
NAGS					PIP4P2	MMP7
PODN					MAP3K12	IGHV3OR16-9
PIK3CB					SUSD2	IGHV3OR16-8
QSOX1					DPYSL3	AC026333.3
DSG2					SLFN13	HCAR3
MAF					PTPN13	RASL12
ERMP1					SCD5	FCER1G
TSPAN9					SYNGR4	AC005083.1
SIGIRR					SOD3	PLD3
RNF111					MIR194-2	ADRA2C
RAB8B					MAPK13	AC022414.1
TRIM26					SPON1	PDE8B
CLRN3					KLHL26	BTC
RBMS3					NIBAN1	MESD
ASCC3					PMEL	CEMIP
TES					ERICH5	IRF5
PDGFRA					SLC5A1	PLTP
POLR3H					PLXDC1	TREM2
COL1A2					RERG	ADAMTS1
FAM180A					CLSTN2	KCNN4
LIMA1					SGCA	HP
NPRL3					PMEPA1	TXNL4B
RAP2A					ENHO	HPR
GUCY1A1					HDGFL3	FCN1
THBS2					CAPG	PCAT7
RAPGEF5					PLPP2	APOE
AQP1					RAB34	MREG
JAG1					BICD1	HBA2
DNM1L					TRPM8	FAM180B
ANGPTL2					RFTN2	AQP9
GNPTAB					B3GNT3	ALDH1A2
LIME1					BMP5	SIGLEC14
LTBP4					UNC5C	SIGLEC5
GSN					ZC2HC1A	AC018755.2
HYI					ZDHHC13	WTAPP1
FAM117A					MTHFD2	TG
PTPN12					SYTL2	SLA
DPT					CEP112	FTL
ACOT9					CFTR	IL1B
ABI3BP					CCT8L2	KCNJ5
MOCS1					CLIP4	LINC00221
SSBP2					ZNHIT1	IGKV1D-43
SYNPO2					ECRG4	DCSTAMP
KCNN2					PLPP4	DPYS
SSTR1					LACC1	GZMA
SLCO3A1					CHST4	SMTN
MFAP3L					PWWP3B	ALG1
SS18L1					PRKG1	C16orf89
AEBP1					FHL2	SCRG1
TANC1					CHST3	HLA-DQA1
CPOX					MEOX2	IGLV1-36
HNF1A					KANK4	AC027237.3
GRK5					SLC7A6	IGHV7-4-1
CYB5D1					LHB	ANGPTL7
PRELP					ITGA11	VSIG4
SEL1L3					NEXN	DACT3
CD34					CHRDL1	AC091607.2
SLC38A1					ADPRHL1	MMP12
MTR					LMOD1	BDNF-AS
GNA14					SEMA3D	BDNF
AGFG2					ZNF521	SYNM
COL6A3					ITGB8	IGHV3-48
NIBAN2					NBEA	VMO1
STXBP1					KIF19	AC092164.1
UXS1					EPCAM	HLA-DRB5
ANK3					PDGFD	SERPINA1
TAF6L					RUNX1T1	HILPDA
SWAP70					SIX6	AC010655.4
MMP14					CACNA2D1	AC010655.2
OLFML3					MECOM	GFRA1
ROBO1					VWF	TSPAN8
ADGRA2					CRACD	IGKV1D-16
ERMAP					DBN1	SYNPO2
VCL					APOD	SGK1
CTBP2					SLC25A12	SLC31A2
C1orf198					UST	FKBP15
PATZ1					RBBP8NL	LPL
GUCY1B1					PLCE1	MTUS2
SPRY1					FNDC1	HLA-DQA2
CD58					TSHZ3	IGHV3-66
TUBA1A					CCDC8	HAND2
FBN1					ANXA3	SPON1-AS1
ZNF462					MSRB3	SPON1
SLC12A2					MLLT3	IGHA2
ANTXR1					CCDC102B	ANGPTL1
MRM3					CACNB3	AC087521.3
SPHK2					ITGB4	C11orf96
CCND2					DCLK2	RBPMS2
PKD2					DYNC2H1	C15orf48
DKK3					FRZB	AC025580.1
SPARCL1					CHST10	SLPI
CDH23					SULT1C4	APOC1
B3GALNT2					GALNT15	IGKV4-1
VASN					TGFB2	CD163L1
ZNF274					ITIH5	CD163
LAMA2					GAS2L3	DIO3
GSPT2					LPAR1	HLA-DQB1-AS1
PKDCC					PFKP	HS3ST2
KIF2A					ARMCX1	SBSPON
RASAL2					KCNS3	TMEM61
KBTBD4					SNX22	AL590440.1
EFEMP1					PDE1A	IGHM
HLX					FCER1A	CILP
CRISPLD2					EPHB3	BCL2A1
ARRDC1-AS1					CYP46A1	STMN2
ZNF532					CSGALNACT1	IGLV3-9
COL4A2					ACTG2	GPNMB
RAB15					F3	CASQ2
AVEN					DAGLA	CARTPT
TSC22D1					NQO1	HBD
SOX6					HEPH	NR4A3
EFEMP2					ADGRA1	STX17-AS1
MIR1915HG					EBF1	CNN1
FKBP10					KRT19	SLC2A5
STARD3NL					PDE5A	FHL5
FOCAD					GPR143	SLC1A3
FSTL3					ELAPOR2	AC008957.1
KIAA1958					SSPN	ADAMTS4
CTSK					MSC	PKD2L1
RHOBTB1					TTBK1	HTRA4
EFNA2					NTRK2	TSPAN10
PLAT					TRERF1	CSF3
HAND2-AS1					FRAS1	MARCO
ENDOD1					ADAM28	GAL
UNC5B					GPR176	OSM
MMP2					HBM	IGLV3-25
MGP					COL15A1	PDZRN4
RPAP1					LRRC17	CXCL1
AQP11					NAV3	CHIT1
JAML					MAMDC2	ACTA1
GLS					CNN1	ACTG2
EHD2					TMEM156	SDS
MUC6					MMP7	MUSTN1
APOBEC3C					BARD1	STIMATE-MUSTN1
GRK3					ELOVL7	AC006254.1
SFRP5					MBOAT2	SAA2
CLDN11					TH	SAA2-SAA4
FMNL3					C20orf204	FOSB
MIB2					CD248	ERCC1
NIN					NUPR2
PSMB8					OPHN1
STK17A					OGN
ADAMTS9					KCNN3
PAM					SLC6A18
EPHA3					JHY
ACVR1C					SHISA3
ARHGAP15					B3GALNT1
KCTD10					SLC24A3
TMOD2					IL18
TCP10L					SLC34A2
ISYNA1					AGPAT4
LMCD1					GPC4
GUCY1A2					EYS
MRC2					GLI2
TMEM87B					LGR6
HSPB6					MOXD1
COL4A1					LOX
STK39					CREB3L1
CAVIN1					CERCAM
TC2N					KCNJ16
KIRREL1					KRT23
ATP8B2					CCL25
PLXNC1					COL4A4
LBH					SLC7A1
TGFB3					ACSM1
DNAAF9					ADGRF3
CEP68					PARM1
PRICKLE1					TTN
NOTCH3					METTL24
BOLA1					SLC5A4
CYTH3					CACNA1C
MYH11					ADGRB3
FBXO6					SMOC2
PDE3A					ASNS
COL12A1					ZNF738
NT5DC2					TMTC2
SVEP1					OSBPL3
URB1-AS1					GCNT4
CCBE1					ADAMTS15
BICC1					VTCN1
NPR3					DZIP1L
SPINT2					GFPT2
FILIP1					NEUROD2
CARD10					TMEM125
PLVAP					CD200
LOC102723701					GLI3
FMOD					CLIC6
LGALS3					PLCXD3
SLCO2A1					IRAG1
TAGLN					LXN
SHF					IGSF10
MED26					DIRAS2
MBD5					USH1C
PTPN14					FAM3B
LTBP2					SEMA3C
ISLR					SGIP1
PCOLCE2					KRTAP6-2
PYGO2					LRRC7
SLC9A1					GRHL2
C12orf75					C1orf116
APCDD1					ITGA2
MGAT5					ERFE
ITGBL1					PSD
ALKAL2					ATP10A
NFASC					KLRG2
LINC01270					NALCN
BCL2					NOVA1
DCDC2					INTS6L
CDC42EP3					GRIK1-AS2
LOC93622					PCNX2
RCAN3					SCN7A
SINHCAF					PRTFDC1
VEGFC					TLL1
SERPINE2					VEPH1
ARID3A					ACER1
ARID3C					TREM2
MAP1B					TMPRSS3
MALL					TMEM144
ITPR1					SCTR
LRRC20					VGLL3
MYO5A					LDAF1
PTGIR					GXYLT2
MFSD6					LRRC1
CDH11					DNAI4
SH3YL1					GPX8
KCNJ15					RASL11B
TPM2					CAPN6
SLIT3					PIWIL4
SLC25A36					TRPC1
HSPA2					CXCL6
HEYL					ANGPT1
DAB1					BOC
EHF					SLC22A15
COL5A1					LRRC49
TPRN					MACC1
ZC3HAV1L					FMN1
GRAMD1B					ROR2
ADAMTS12					FZD3
PHLDB1					BNC2
GPANK1					PAPPA
NFKBIL1					TBC1D30
RNF150					SLC26A2
CHD3					LAMA1
GABRP					NRXN3
FABP4					MCOLN3
LAMA4					ARFGEF3
LAMC3					SLC28A3
SCRN1					EVC2
GPC3					STMN2
ACER3					C1QTNF7
VCAN					CCDC141
INPP4B					ATP13A4
FBLN1					GULP1
JAM3					LY6K
LDOC1					MYOCD
FAM110A					PKHD1L1
LOXL2					CLMP
TRPS1					THEG
SWSAP1					CUBN
SLIT2					ESRP1
FLRT2					EDIL3
SRPX2					FAM227A
CLDN10					PLN
C15orf62					FAM83B
NPNT					LAYN
ITGA3					PRR16
ING1					SEMA3A
FAM13C					OMD
CDC42EP2					ADAMTS3
PLA2R1					NDN
RCAN2					AP1M2
CTNND2					RAB25
LOXL1					ATL1
ANKRD24					FBXL2
TFF3					DNAH2
CRYAB					B3GALT5
RHOF					SFRP4
FZD6					HACD1
GLT8D2					PDZRN4
CDH6					NSUN7
PROM1					LAMC2
SRC					CABYR
SPECC1					DPP10
THY1					TRPC3
GLIS2					SLC6A11
CCDC80					MUSK
SPINT1					EYA4
AFAP1					TSPAN2
MAPK10					MGAT4C
SULF1					ADAM23
ITPR3					RYR2
ZNF100					GPR158
MAP2					POF1B
ANXA13					B3GALT5-AS1
ABCC4					ANO2
PIP4P2					FAP
MAP3K12					IL1RAPL1
SUSD2					IL20RA
DPYSL3					BMX
SLFN13					OLR1
PTPN13					PLCB4
SCD5					FAT3
SYNGR4					SLC6A5
SOD3					PCDHB4
MIR194-2					SEMA3E
MAPK13					ITGA8
SPON1					ALDH1L2
KLHL26					NRXN1
NIBAN1					SYT13
PMEL					DNAH7
ERICH5					GLDN
SLC5A1					NTS
PLXDC1					PCDHB3
RERG					CFAP91
CLSTN2					AMPD1
SGCA					GALNT17
PMEPA1					KCNG3
ENHO					STK33
HDGFL3					FERMT1
CAPG					KIF5C
PLPP2					TRPC4
RAB34					CLVS2
BICD1					MIR218-1
TRPM8					GABRG1
RFTN2					NEGR1
B3GNT3					LIPH
BMP5					LRRN1
UNC5C					IQCA1
ZC2HC1A					ZNF215
ZDHHC13					LRCH2
MTHFD2					CFAP54
SYTL2					ARHGEF38
CEP112					MRAP2
CFTR					NME5
CCT8L2					FGF7
CLIP4					AK5
ZNHIT1					PCDHB10
ECRG4					CATSPERB
PLPP4					RERGL
LACC1					RALYL
CHST4					CNTN5
PWWP3B					SAMD13
PRKG1					REG3A
FHL2					C1orf100
CHST3					MAP9
MEOX2					PCDHB6
KANK4					SNORD77
SLC7A6					MIR301A
LHB
ITGA11
NEXN
CHRDL1
ADPRHL1
LMOD1
SEMA3D
ZNF521
ITGB8
NBEA
KIF19
EPCAM
PDGFD
RUNX1T1
SIX6
CACNA2D1
MECOM
VWF
CRACD
DBN1
APOD
SLC25A12
UST
RBBP8NL
PLCE1
FNDC1
TSHZ3
CCDC8
ANXA3
MSRB3
MLLT3
CCDC102B
CACNB3
ITGB4
DCLK2
DYNC2H1
FRZB
CHST10
SULT1C4
GALNT15
TGFB2
ITIH5
GAS2L3
LPAR1
PFKP
ARMCX1
KCNS3
SNX22
PDE1A
FCER1A
EPHB3
CYP46A1
CSGALNACT1
ACTG2
F3
DAGLA
NQO1
HEPH
ADGRA1
EBF1
KRT19
PDE5A
GPR143
ELAPOR2
SSPN
MSC
TTBK1
NTRK2
TRERF1
FRAS1
ADAM28
GPR176
HBM
COL15A1
LRRC17
NAV3
MAMDC2
CNN1
TMEM156
MMP7
BARD1
ELOVL7
MBOAT2
TH
C20orf204
CD248
NUPR2
OPHN1
OGN
KCNN3
SLC6A18
JHY
SHISA3
B3GALNT1
SLC24A3
IL18
SLC34A2
AGPAT4
GPC4
EYS
GLI2
LGR6
MOXD1
LOX
CREB3L1
CERCAM
KCNJ16
KRT23
CCL25
COL4A4
SLC7A1
ACSM1
ADGRF3
PARM1
TTN
METTL24
SLC5A4
CACNA1C
ADGRB3
SMOC2
ASNS
ZNF738
TMTC2
OSBPL3
GCNT4
ADAMTS15
VTCN1
DZIP1L
GFPT2
NEUROD2
TMEM125
CD200
GLI3
CLIC6
PLCXD3
IRAG1
LXN
IGSF10
DIRAS2
USH1C
FAM3B
SEMA3C
SGIP1
KRTAP6-2
LRRC7
GRHL2
C1orf116
ITGA2
ERFE
PSD
ATP10A
KLRG2
NALCN
NOVA1
INTS6L
GRIK1-AS2
PCNX2
SCN7A
PRTFDC1
TLL1
VEPH1
ACER1
TREM2
TMPRSS3
TMEM144
SCTR
VGLL3
LDAF1
GXYLT2
LRRC1
DNAI4
GPX8
RASL11B
CAPN6
PIWIL4
TRPC1
CXCL6
ANGPT1
BOC
SLC22A15
LRRC49
MACC1
FMN1
ROR2
FZD3
BNC2
PAPPA
TBC1D30
SLC26A2
LAMA1
NRXN3
MCOLN3
ARFGEF3
SLC28A3
EVC2
STMN2
C1QTNF7
CCDC141
ATP13A4
GULP1
LY6K
MYOCD
PKHD1L1
CLMP
THEG
CUBN
ESRP1
EDIL3
FAM227A
PLN
FAM83B
LAYN
PRR16
SEMA3A
OMD
ADAMTS3
NDN
AP1M2
RAB25
ATL1
FBXL2
DNAH2
B3GALT5
SFRP4
HACD1
PDZRN4
NSUN7
LAMC2
CABYR
DPP10
TRPC3
SLC6A11
MUSK
EYA4
TSPAN2
MGAT4C
ADAM23
RYR2
GPR158
POF1B
B3GALT5-AS1
ANO2
FAP
IL1RAPL1
IL20RA
BMX
OLR1
PLCB4
FAT3
SLC6A5
PCDHB4
SEMA3E
ITGA8
ALDH1L2
NRXN1
SYT13
DNAH7
GLDN
NTS
PCDHB3
CFAP91
AMPD1
GALNT17
KCNG3
STK33
FERMT1
KIF5C
TRPC4
CLVS2
MIR218-1
GABRG1
NEGR1
LIPH
LRRN1
IQCA1
ZNF215
LRCH2
CFAP54
ARHGEF38
MRAP2
NME5
FGF7
AK5
PCDHB10
CATSPERB
RERGL
RALYL
CNTN5
SAMD13
REG3A
C1orf100
MAP9
PCDHB6
SNORD77
MIR301A
