# Supplementary material for: Potential diagnostic markers shared between non-alcoholic fatty liver disease and atherosclerosis determined by machine learning and bioinformatic analysis
Source: Front Med (Lausanne). 2024 Mar 28;11:1322102. doi: 10.3389/fmed.2024.1322102 (PMC11007109; doi:10.3389/fmed.2024.1322102)
Supplement: Supplementary file 1 [file Data_Sheet_1.ZIP › Supplementary Material/Supplementary table3.xlsx]

## Sheet: machine learning common gene
lasso	svm_rfe	randomForest	common
JAML	CHRDL1	RPS6KA1	RPS6KA1
LMCD1	FBLN1	SYNPO2	SYNPO2
RPS6KA1	RPS6KA1	CHRDL1	JAML
SERPINA3	FSTL3	FBLN1	SERPINA3
SYNPO2	SYNPO2	STMN2	LMCD1
	JAML	JAML
	CRISPLD2	SERPINA3
	RNASE1	LMCD1
	ACTG2	STX3
	PARM1	PARM1
	STMN2	SPON1
	LDOC1	MMP7
	SERPINA3	FBLN5
	LMCD1	SPP1
	PLN	RNASE1
	VGLL3	COL1A1
	CATSPERB	RYR2
	PDZRN4	CAPG
	NEXN	ACTG2
	CRYAB	CRISPLD2
